# Supplementary material for: Inferring dynamic information from protein structures by Gaussian integrals and deep learning
Source: Bioinformatics. 2026 Jun 24;42(7):btag446. doi: 10.1093/bioinformatics/btag446 (PMC13371761; doi:10.1093/bioinformatics/btag446)
Supplement: btag446_Supplementary_Data [file btag446_supplementary_data.zip]

Archive with 3 entries (3 files):
- 2ERLA.mp4
- 4ALZA.mp4
- Supplementa_Materials.pdf
